# Supplementary material for: A Novel QTL and a Candidate Gene Are Associated with the Progressive Motility of Franches-Montagnes Stallion Spermatozoa after Thaw
Source: Genes (Basel). 2021 Sep 25;12(10):1501. doi: 10.3390/genes12101501 (PMC8536120; doi:10.3390/genes12101501)
Supplement: Supplementary file 1 [file genes-12-01501-s001.zip]

Archive with 4 entries (4 files):
- SFiles/Figure S1.pdf
- SFiles/Figure S2.pdf
- SFiles/Figure S3.pdf
- SFiles/Table S1.pdf
